# Supplementary material for: Resolving Cypriniformes relationships using an anchored enrichment approach
Source: BMC Evol Biol. 2016 Nov 9;16:244. doi: 10.1186/s12862-016-0819-5 (PMC5103605; doi:10.1186/s12862-016-0819-5)
Supplement: Additional file 2: — Table S2. Summary of the sequence data collected and assemblies that resulted. (XLSX 91 kb) [file 12862_2016_819_MOESM2_ESM.xlsx]

## Sheet: Sheet1
Individual	SampleID	Genus	Epithet	Label in Tree	Lane	IndexSeq	IndexName	nRawReads	nRawBases	nMergedReads	nMergedBases	nUnmergedReads	nUnmergedBases	EnrichEffic	nLoci125	nLoci250	nLoci500	nLoci1000	AvgLocLenAll	AvgLocLenUpper	%OnTarget	ReadsPerLocus	BasesPerLocus	AvgNHomologs
I2539	MTD007	Danionella	priapus	I2539_MTD007_Danionella _priapus	1	AACGAAGT	8nt_10	2838187	502328400	1163759	227045718	510669	153200700		235	234	229	204	1460.29	1335.13	12.4118	1058.23	179450	1.42205
I2542	MTD010	Microrasbora	rubescens	I2542_MTD010_Microrasbora_rubescens	1	AACGACTA	8nt_11	2545851	447802200	1053177	202926960	439497	131849100		238	238	237	219	1562.55	1433.68	13.6026	1016.7	173150	1.43346
I2543	MTD011	Laubuka	laubuca	I2543_MTD011_Laubuka_laubuca	1	AACGATAG	8nt_12	2338562	429960300	905361	184703421	527840	158352000		237	237	234	212	1532.6	1393.26	11.9933	929.863	156440	1.43346
I2546	MTD014	Chela	cachius	I2546_MTD014_Chela_cachius	1	AACTGATA	8nt_23	6869988	1157867400	3010430	577000306	849128	254738400		237	236	232	216	1585.75	1445.43	9.70713	1837.21	306988	1.58555
I2549	MTD017	Danio	margaritatus	I2549_MTD017_Danio_margaritatus	1	AAGAACCA	8nt_26	5674809	989920800	2375073	476164446	924663	277398900		238	238	238	227	1709.93	1579.4	15.5634	2606.32	445931	1.61977
I2550	MTD018	Danio	tinwini	I2550_MTD018_Danio_tinwini	1	AAGACGCT	8nt_30	6652210	1157199600	2794878	551012326	1062454	318736200		238	238	238	226	1713.79	1577.16	12.098	2332.89	400086	1.63878
I2551	MTD021	Opsaridium	ubangiense	I2551_MTD021_Opsaridium_ubangiense	1	AAGCAATA	8nt_36	4098605	796438200	1443811	297957697	1210983	363294900		238	238	238	230	1789.42	1650.88	14.3574	2275.63	360982	1.48669
I2553	MTD025	Opsarius	tileo	I2553_MTD025_Opsarius_tileo	1	AATAACTG	8nt_51	7874965	1434360000	3093765	622303926	1687435	506230500		237	237	237	229	1842.94	1702.24	13.2356	3642.72	567938	1.50951
I2554	MTD027	Rasbora	borapetensis	I2554_MTD027_Rasbora_borapetensis	1	ACCAACCG	8nt_68	3489741	632041800	1382935	275486490	723871	217161300		238	238	236	222	1630.04	1501.95	13.2188	1460.99	247613	1.4943
I2555	MTD029	Devario	aequipinnatus	I2555_MTD029_Devario_aequipinnatus	1	ACCGAATG	8nt_77	4445986	817420800	1721250	351023909	1003486	301045800		238	238	238	224	1682.8	1551.31	11.2678	1643.29	279368	1.47529
I2556	MTD030	Opsarius	koratensis	I2556_MTD030_Opsarius_koratensis	1	ACGACTCG	8nt_92	6626760	1244820600	2477358	523219517	1672044	501613200		238	238	238	230	1838.64	1687.83	15.3327	3814.97	597470	1.49049
I2557	CKR0263	Campostoma	anomalum	I2557_CKR0263_Campostoma_anomalum	1	ACTGCTCT	8nt_120	5986830	1095558900	2334967	471300318	1316896	395068800		238	238	238	227	1728.53	1583.23	10.3562	2034.5	341153	1.47148
I2558	CKR0646	Chrosomus	eos	I2558_CKR0646_Chrosomus_eos	1	AGAACGAC	8nt_129	3947598	723900900	1534595	314924491	878408	263522400		237	237	236	221	1591.42	1455.82	9.93442	1261.25	218499	1.47529
I2559	CKR1162	Cyprinella	callistia	I2559_CKR1162_Cyprinella _callistia	1	AGAACTCT	8nt_130	3996427	756702900	1474084	308321771	1048259	314477700		238	238	238	224	1697.19	1561.78	12.7997	1824.07	303104	1.49049
I2560	CKR1198	Erimystax	insignis	I2560_CKR1198_Erimystax_insignis	1	AGAGTAGA	8nt_149	4231553	758812200	1702179	328671275	827195	248158500		237	237	237	219	1582.5	1454.3	9.12748	1162.93	200190	1.45627
I2561	CKR0949	Exoglossum	maxillingua	I2561_CKR0949_Exoglossum_maxillingua	1	AGCTAGAG	8nt_163	3293234	626832900	1203791	246342128	885652	265695600		236	236	236	223	1624.37	1490.17	10.8287	1258.13	210826	1.45247
I2562	CKR0727	Hybognathus	hankinsoni	I2562_CKR0727_Hybognathus_hankinsoni	1	AGGTCGAA	8nt_174	2780599	542923800	970853	206698702	838893	251667900		238	238	237	222	1631.61	1495.84	10.9803	1142.98	191369	1.45627
I2563	CKR0137	Luxilus	chrysocephalus	I2563_CKR0137_Luxilus_chrysocephalus	1	AGTTGAAC	8nt_184	7972831	1480616400	3037443	630276531	1897945	569383500		237	237	236	226	1810.52	1668.62	10.0632	2871.59	459029	1.47529
I2564	AUF0007	Macrhybopsis	storeriana	I2564_AUF0007_Macrhybopsis_storeriana	1	ATATCGAT	8nt_205	2253312	428756400	824124	173659556	605064	181519200		238	238	235	220	1558.9	1424.7	11.5222	905.924	155606	1.43346
I2565	CKR0840	Nocomis	biguttatus	I2565_CKR0840_Nocomis_biguttatus	1	ATCGGTTC	8nt_215	2289012	419129400	891914	183165453	505184	151555200		236	236	234	211	1531.43	1398.52	11.616	845.441	147837	1.42966
I2566	CKR1213	Notemigonus	crysoleucas	I2566_CKR1213_Notemigonus_crysoleucas	1	CAACCATC	8nt_235	5891114	1087221300	2267043	471430676	1357028	407108400		238	238	238	228	1716.62	1581.11	10.9826	2204.51	366869	1.47529
I2567	AUF0033	Ericymba	amplamala	I2567_AUF0033_Ericymba_amplamala	2	CAAGGCCG	8nt_247	4050523	754573800	1535277	314089926	979969	293990700		238	238	238	226	1682.82	1536.08	12.0571	1646.13	278772	1.47148
I2568	AUF0048	Notropis	longirostris	I2568_AUF0048_Notropis_longirostris	2	CAGGAAGG	8nt_266	1574939	300734400	572491	117935416	429957	128987100		238	238	236	216	1550.14	1409.78	14.829	818.601	139225	1.41445
I2569	CKR1180	Phenacobius	catostomus	I2569_CKR1180_Phenacobius_catostomus	1	CAGTCAGA	8nt_268	4572802	816974400	1849554	362182457	873694	262108200		238	238	238	222	1603.44	1470.65	8.7044	1195.8	206619	1.46768
I2570	CKR1190	Pimephales	vigilax	I2570_CKR1190_Pimephales_vigilax	2	CCAAGTCA	8nt_292	3926429	699061200	1596225	311961337	733979	220193700		237	237	237	218	1639.91	1496.07	12.4476	1457.94	251866	1.42966
I2571	CKR0174	Rhinichthys	atratulus	I2571_CKR0174_Rhinichthys_atratulus	2	CCATAGTC	8nt_301	2095951	395023200	779207	158579403	537537	161261100		238	238	234	211	1556.57	1413.89	10.7193	763.122	130360	1.44867
I2572	CKR0104	Semotilus	atromaculatus	I2572_CKR0104_Semotilus_atromaculatus	2	CCATCTTA	8nt_303	3848295	751644000	1342815	279899679	1162665	348799500		237	237	237	222	1708.38	1559.71	10.9179	1576.42	260992	1.45247
I2573	AUF0593	Lythrurus	bellus	I2573_AUF0593_Lythrurus_bellus	2	CCATGCGC	8nt_304	4288932	778823100	1692855	342031743	903222	270966600		237	237	236	224	1612.84	1474.41	9.93034	1343.24	231456	1.46008
I2574	JWA0396	Hampala	dispar	I2574_JWA0396_Hampala_dispar	2	CCGAACGC	8nt_306	2443178	417189000	1052548	197444379	338082	101424600		237	237	234	216	1559.54	1412.2	17.8991	1198.25	203403	1.47909
I2575	AUF0183	Catostomus	platyrhynchus	I2575_AUF0183_Catostomus_platyrhynchus	2	CCGGCGAC	8nt_316	2022746	368581800	794140	161865236	434466	130339800		236	235	228	172	1329.73	1176.69	7.029	448.129	78095.4	2
I2576	JWA0285	Yasuhikotakia	lecontei	I2576_JWA0285_Yasuhikotakia_lecontei	2	CCGTCTGC	8nt_320	3480924	658268400	1286696	263719659	907532	272259600		236	236	235	218	1632.16	1480.51	15.5018	1931.17	315919	1.78707
I2577	JWA0327	Acantopsis	sp.	I2577_JWA0327_Acantopsis_sp.	2	CCTATCTC	8nt_322	1916879	357230100	726112	146807209	464655	139396500		236	235	233	198	1489.53	1348.76	12.8236	824.236	139550	1.45247
I2578	CCS0001	Acheilognathus	tonkinensis	I2578_CCS0001_Acheilognathus_tonkinensis	2	CCTCTCAT	8nt_329	4168073	782891100	1558436	320348822	1051201	315360300		238	238	237	227	1714.48	1570.62	13.2266	1921.7	319706	1.4981
I2581	AUF0166	Richardsonius	balteatus	I2581_AUF0166_Richardsonius_balteatus	2	CGCCTGGC	8nt_361	2093614	373399200	848950	169887570	395714	118714200		237	237	234	210	1508	1366.27	12.6477	786.365	138789	1.44487
I2582	AUF0194	Acrocheilus	alutaceus	I2582_AUF0194_Acrocheilus_alutaceus	2	CGTAGATC	8nt_380	3602145	663088500	1391850	285924809	818445	245533500		238	238	237	222	1627.78	1480.53	11.1463	1304.17	225239	1.44487
I2583	AUF0202	Ptychocheilus	oregonensis	I2583_AUF0202_Ptychocheilus_oregonensis	2	CGTCCAGA	8nt_384	1990794	374552100	742287	155124598	506220	151866000		238	238	236	218	1544.59	1402.7	11.9019	802.848	138927	1.44487
I2584	MT0196	Clinostomus	funduloides	I2584_MT0196_Clinostomus_funduloides	2	CGTTCGCT	8nt_388	5330652	967543500	2105507	422073731	1119638	335891400		238	238	238	227	1716.17	1563.29	11.6007	1965.28	334332	1.44487
I2585	18	Catostomus	plebeius	I2585_18_Catostomus_plebeius	2	CGTTGCGG	8nt_389	5173724	925915800	2087338	432099422	999048	299714400		238	238	236	201	1499.12	1354.43	7.393	1162.55	205715	1.96958
I2586	17	Catostomus	cahita	I2586_17_Catostomus_cahita	2	CTCCAGAC	8nt_403	2512320	417147300	1121829	217283309	268662	80598600		237	234	221	164	1280.73	1130.63	7.29533	455.49	82629.2	2.04943
I2587	13	Barbus	barbus	I2587_13_Barbus_barbus	2	CTCGTTAT	8nt_411	4409831	780995400	1806513	367911297	796805	239041500		237	237	234	220	1620.41	1491.32	15.5363	2092.07	358548	1.47529
I2588	69	Hypophthalmichthys	molitrix	I2588_69_Hypophthalmichthys_molitrix	2	CTGAGCAT	8nt_420	5116762	951126000	1946342	411829868	1224078	367223400		237	237	237	228	1777.16	1626.29	20.4443	3633.81	605597	1.49049
I2590	64	Schismatorhynchos	nukta	I2590_64_Schismatorhynchos_nukta	1	CTTGGCCT	8nt_437	11757531	2307318000	4066471	871180628	3624589	1087376700		238	238	238	231	1965.58	1814.05	11.747	5760.29	874795	1.55894
I2591	46	Chagunius	chagunio	I2591_46_Chagunius_chagunio	2	GAACCGTT	8nt_438	1444586	288854100	481739	102933882	481108	144332400		236	235	234	212	1522.84	1384.13	19.2189	1073.54	180691	1.43726
I2592	57	Carassioides	acuminatus	I2592_57_Carassioides_acuminatus	2	GAACGCTG	8nt_439	5368985	1042667400	1893427	402083308	1582131	474639300		238	238	238	228	1744.35	1595.76	14.2283	2990.65	474307	1.67681
I2593	59	Elopichthys	bambusa	I2593_59_Elopichthys_bambusa	2	GAACGTAT	8nt_440	3813386	710373300	1445475	300851303	922436	276730800		237	237	237	227	1707.91	1567.23	18.4439	2425.47	405053	1.46008
I2594	11	Haludaria	fasciata	I2594_11_Haludaria_fasciata	2	GAACTAAG	8nt_441	4671826	837674700	1879577	383783955	912672	273801600		237	237	237	225	1713.1	1567.24	19.1223	2840.9	478120	1.52091
I2596	66	Ctenopharyngodon	idella	I2596_66_Ctenopharyngodon_idella	1	GATGCGCT	8nt_477	8679501	1602915600	3336449	685293700	2006603	601980900		238	238	238	231	1845.81	1704.71	13.8582	4336.44	678303	1.4943
I2598	58	Cyprinus	carpio	I2598_58_Cyprinus_carpio	1	GCAATCGC	8nt_485	4984734	972382800	1743458	376427277	1497818	449345400		238	238	238	229	1723.49	1594.63	14.566	2932.27	457346	1.64259
I2599	62	Metzia	lineata	I2599_62_Metzia_lineata	2	GCATGGCG	8nt_495	1514471	305184300	497190	103184354	520091	156027300		238	238	236	216	1595.03	1449.4	16.7579	998.03	165165	1.44867
I2600	48	Pangio	anguillaris	I2600_48_Pangio_anguillaris	2	GCATTGGT	8nt_496	3703626	713189400	1326328	278391955	1050970	315291000		235	235	235	217	1671.32	1520.61	14.9222	2055.37	336847	1.45627
I2601	45	Gibelion	catla	I2601_45_Gibelion_catla	2	GCGGTTCT	8nt_515	3539303	701219400	1201905	256472618	1135493	340647900		236	236	236	225	1743.52	1596.14	15.5062	2179.78	352057	1.5019
I2602	35	Phoxinus	phoxinus	I2602_35_Phoxinus_phoxinus	2	GCGTTAGC	8nt_517	4367926	800779200	1698662	341510353	970602	291180600		238	238	237	225	1700.13	1559.6	14.5749	2084.19	350625	1.48289
I2603	15	Catostomus	bernardini	I2603_15_Catostomus_bernardini	2	GCTGGTCA	8nt_524	2022287	376701600	766615	159934421	489057	146717100		238	236	228	171	1318.3	1166.54	7.42498	500.376	86573.4	2.05703
I2604	73	Rhinogobio	typus	I2604_73_Rhinogobio_typus	2	GCTTGATG	8nt_527	4708433	881941200	1768629	368189953	1171175	351352500		238	238	238	225	1711.37	1569.81	13.7361	2238.86	375805	1.47909
I2605	44	Beaufortia	kweichowensis	I2605_44_Beaufortia_kweichowensis	2	GGAGGCTC	8nt_533	1668936	350841000	499466	109542978	670004	201001200		236	236	231	217	1611.78	1471.43	16.4868	1217.63	194672	1.39163
I2606	27	Cirrhinus	cirrhosus	I2606_27_Cirrhinus_cirrhosus	2	GGCCAGTA	8nt_540	2133265	406526400	778177	165380637	576911	173073300		238	238	238	223	1619.78	1478.95	18.3097	1398.35	235627	1.4943
I2607	32	Garra	flavatra	I2607_32_Garra_flavatra	2	GGCTTGAA	8nt_549	3208460	609656100	1176273	246129373	855914	256774200		238	238	237	225	1673.51	1528.02	15.8513	1810.27	303106	1.49049
I2609	89	Garra	waterloti	I2609_89_Garra_waterloti	2	GGTCCTAG	8nt_557	4365097	811775400	1659179	336176933	1046739	314021700		237	237	236	224	1665.71	1520.41	11.3894	1687.41	281573	1.47909
I2611	92	Paralaubuca	sp.	I2611_92_Paralaubuca_sp.	2	GGTTAGTC	8nt_560	2030024	399976200	696770	148711594	636484	190945200		238	238	237	223	1663.49	1523.34	20.0608	1566.99	259079	1.8251
I2612	98	Microdevario	kubotai	I2612_98_Microdevario_kubotai	2	GGTTCAGC	8nt_561	2291772	443021700	815033	165058982	661706	198511800		238	238	236	224	1633.54	1497.44	14.484	1218.22	200226	1.42966
I2613	99	Esomus	danrica	I2613_99_Esomus_danrica	2	GTAATTAT	8nt_564	2139086	447633600	646974	140031392	845138	253541400		237	237	234	228	1732.9	1592.41	21.7396	2072.97	325327	1.45627
I2614	41	Labeobarbus	compiniei	I2614_41_Labeobarbus_compiniei	2	GTTAAGTT	8nt_583	3281491	617869200	1221927	253500080	837637	251291100		238	238	237	217	1585.29	1460.95	15.8613	1844.37	304435	1.60456
I2615	105	Capoeta	aculeata	I2615_105_Capoeta_aculeata	2	GTTCTACG	8nt_587	3798115	700398600	1463453	307531240	871209	261362700		238	238	236	221	1597.86	1475.89	15.7148	2002.96	339926	1.49049
I2616	106	Squalius	lepidus	I2616_106_Squalius_lepidus	2	GTTGCAAC	8nt_589	4058427	744276900	1577504	314312205	903419	271025700		237	237	237	225	1659.25	1514.93	12.7647	1704.25	284093	1.42966
I2617	110	Chanodichthys	erythropterus	I2617_110_Chanodichthys_erythropterus	2	TAGGCCGT	8nt_607	3198909	572016000	1292189	263634492	614531	184359300		237	237	237	219	1614.58	1473.32	16.6088	1624.77	282914	1.45247
I2618	111	Lepidocephalichthys	vittatus	I2618_111_Lepidocephalichthys_vittatus	2	TCAGTTAA	8nt_626	1834102	330024900	734019	139988995	366064	109819200		231	231	225	181	1366.72	1235.98	11.5031	641.179	109261	1.45627
I2619	114	Barbonymus	schwanenfeldii	I2619_114_Barbonymus_schwanenfeldii	2	TCCGTATA	8nt_633	3766216	729602100	1334209	289433115	1097798	329339400		238	238	238	226	1750.13	1605.29	17.361	2451.95	408460	1.4943
I2620	117	Microdevario	nanus	I2620_117_Microdevario_nanus	1	TCGTTCGA	8nt_647	16508839	3005828100	6489412	1326465615	3530015	1059004500		237	237	236	230	1921.28	1768.13	9.88089	5827.08	896219	1.54753
I2621	118	Sundadanio	axelrodi_red	I2621_118_Sundadanio_axelrodi_red	2	TCTATTCG	8nt_650	3852220	699293700	1521241	305325377	809738	242921400		237	237	236	218	1621.79	1481.54	14.3814	1767.29	299792	1.4943
I2622	120	Barbonymus	gonionotus	I2622_120_Barbonymus_gonionotus	2	TGACGCGG	8nt_660	5342447	1012275600	1968195	414979851	1406057	421817100		236	236	236	224	1783.95	1638.02	18.2321	3592.12	580099	1.52852
I2623	123	Gnathopogon	strigatus	I2623_123_Gnathopogon_strigatus	2	TGCCTGCG	8nt_671	5273926	998202900	1946583	393458804	1380760	414228000		237	237	237	227	1735.49	1593.98	11.49	2149.19	352865	1.45247
I2624	2	Alburnoides	bipunctatus	I2624_2_Alburnoides_bipunctatus	2	TGGAGTAC	8nt_679	3036020	576647700	1113861	228421993	808298	242489400		237	237	236	222	1641.87	1504.18	13.2576	1414.49	237383	1.44106
I2625	5	Crossocheilus	latius	I2625_5_Crossocheilus_latius	2	TGGCGTTA	8nt_683	1780034	323806200	700680	145863199	378674	113602200		238	238	236	211	1521.04	1389.83	15.7236	886.224	155122	1.44867
I2626	7	Inlecypris	auropurpurea	I2626_7_Inlecypris_auropurpurea	2	TGGTATGA	8nt_685	3109880	549332100	1278773	256575908	552334	165700200		237	237	236	219	1578.68	1444.44	14.6957	1344.86	235956	1.45627
I2627	9	Oreichthys	cosuatis	I2627_9_Oreichthys_cosuatis	2	TGGTCCTG	8nt_686	1746746	285991500	793441	152344502	159864	47959200		237	237	231	198	1436.77	1299.77	22.2356	931.152	169349	1.4981
I2628	10	Pseudogastromyzon	myersi	I2628_10_Pseudogastromyzon_myersi	2	TGGTTGAC	8nt_687	2431976	421872000	1025736	201757824	380504	114151200		236	236	232	207	1521.28	1373.52	19.2661	1324.46	231419	1.40684
I2629	14	Nemacheilus	corica	I2629_14_Nemacheilus_corica	2	TTAAGCGT	8nt_689	4559328	787932900	1932885	382301994	693558	208067400		236	236	235	214	1572.4	1430.08	15.1333	1981.67	339706	1.44106
I2630	24	Parachela	siamensis	I2630_24_Parachela_siamensis	2	TTACTTCT	8nt_691	2423565	425266500	1006010	200180765	411545	123463500		237	237	237	222	1570.34	1425.42	19.1784	1352.33	236007	1.43346
I2631	25	Sinibotia	robusta	I2631_25_Sinibotia_robusta	2	TTAGGATG	8nt_693	2741079	433714800	1295363	240185418	150353	45105900		236	236	232	187	1368.6	1238.38	20.1489	1207.97	218566	1.82129
I2632	26	Amblypharyngodon	mola	I2632_26_Amblypharyngodon_mola	2	TTATAACT	8nt_694	3182633	535872000	1396393	264121166	389847	116954100		237	237	237	219	1589.77	1452.37	24.4576	2109.59	354379	1.51331
I2633	28	Danio	feegradei	I2633_28_Danio_feegradei	2	TTCATACG	8nt_697	2151735	368309400	924037	179344602	303661	91098300		237	237	236	214	1517.09	1377.09	16.9429	977.51	174224	1.52852
I2634	29	Laubuka	caeruleostigmata	I2634_29_Laubuka_caeruleostigmata	1	TTCGATGA	8nt_700	8904930	1476945600	3981778	741884845	941374	282412200		238	238	238	225	1690.4	1552.51	13.3326	3141.86	519260	1.5057
I2635	30	Rasbora	rubrodorsalis	I2635_30_Rasbora_rubrodorsalis	3,4	AACGAAGT	8nt_10	6103021	1018560000	2707821	520293811	687379	206213700		238	238	238	219	1605.01	1463.03	15.9039	2538.24	439326	1.58555
I2636	31	Discherodontus	ashmeadi	I2636_31_Discherodontus_ashmeadi	3,4	AACGACTA	8nt_11	6865412	1270348800	2630916	539607591	1603580	481074000		238	238	238	228	1821.79	1666.08	17.146	4143.65	665424	1.55513
I2637	60	Garra	rufa	I2637_60_Garra_rufa	3,4	AACGATAG	8nt_12	5065631	932756100	1956444	395572624	1152743	345822900		238	238	238	225	1724.6	1578.63	14.0557	2357.63	396228	1.51711
I2638	61	Opsarius	koratensis	I2638_61_Opsarius_koratensis	3,4	AACTGATA	8nt_23	6594346	1149039000	2764216	540560475	1065914	319774200		238	238	238	229	1773.53	1624.27	21.0123	4238.56	687361	1.4943
I2639	63	Sawbwa	resplendens	I2639_63_Sawbwa_resplendens	3,4	AAGAACCA	8nt_26	5793673	968170800	2566437	483629641	660799	198239700		237	237	237	219	1618.31	1475.98	16.9447	2586.52	439318	1.50951
I2640	72	Parabramis	pekinensis	I2640_72_Parabramis_pekinensis	3,4	AAGACGCT	8nt_30	6356866	1077216900	2766143	546167063	824580	247374000		238	238	238	223	1643.19	1499.82	17.2387	3055.69	520139	1.48669
I2641	76	Squaliobarbus	curriculus	I2641_76_Squaliobarbus_curriculus	3,4	AAGCAATA	8nt_36	5337480	919891500	2271175	438380244	795130	238539000		237	237	236	227	1680.19	1536.59	17.7804	2718.81	457638	1.4981
I2642	79	Labeo	senegalensis	I2642_79_Labeo_senegalensis	3,4	AATAACTG	8nt_51	7995165	1353910800	3482129	684725296	1030907	309272100		238	238	237	226	1674.7	1525.55	15.2249	3434.08	575419	1.52852
I2643	82	Misgurnus	bipartitus	I2643_82_Misgurnus_bipartitus	3,4	ACCAACCG	8nt_68	4140344	747982500	1647069	326277476	846206	253861800		235	235	234	207	1520.61	1383.45	10.5353	1390.24	232393	1.45627
I2644	124	Nicholsicypris	normalis	I2644_124_Nicholsicypris_normalis	3,4	ACCGAATG	8nt_77	5155946	927288600	2064984	413246266	1025978	307793400		237	236	236	225	1697.97	1559.82	16.6887	2739.83	457536	1.5019
I2645	125	Dawkinsia	filamentosus	I2645_125_Dawkinsia_filamentosus	3,4	ACGACTCG	8nt_92	5894880	1067947500	2335055	470754837	1224770	367431000		238	238	238	228	1783.13	1633.9	19.966	3902.55	636319	1.52852
I2646	126	Pethia	nigrofasciatus	I2646_126_Pethia_nigrofasciatus	3,4	ACTGCTCT	8nt_120	6088816	1060431900	2554043	491558555	980730	294219000		238	238	238	224	1733.57	1587.77	17.6608	3198.7	527659	1.50951
I2647	127	Albulichthys	albuloides	I2647_127_Albulichthys_albuloides	3,4	AGAACGAC	8nt_129	4188624	813371700	1477385	313458036	1233854	370156200		238	238	238	227	1736.86	1597.05	21.7546	3565.59	565467	1.4943
I2648	128	Yaoshanicus	arcus	I2648_128_Yaoshanicus_arcus	3,4	AGAACTCT	8nt_130	4942598	887531700	1984159	395055117	974280	292284000		237	237	237	225	1709.11	1565.28	17.5669	2754.83	459103	1.51331
I2649	129	Amblyrhynchichthys	truncatus	I2649_129_Amblyrhynchichthys_truncatus	3,4	AGAGTAGA	8nt_149	8702477	1533053400	3592299	715102624	1517879	455363700		238	238	238	227	1792.94	1637.95	17.0384	4655.46	758284	1.55133
I2650	130	Catlocarpio	siamensis	I2650_130_Catlocarpio_siamensis	3,4	AGCTAGAG	8nt_163	6310207	1160836800	2440751	507053360	1428705	428611500		238	238	236	224	1735.08	1591.98	16.2983	3582.7	579837	1.61597
I2651	131	Cirrhinus	microlepis	I2651_131_Cirrhinus_microlepis	3,4	AGGTCGAA	8nt_174	7333623	1344164700	2853074	575593408	1627475	488242500		238	238	238	230	1815.93	1670.35	17.2752	4393.74	698783	1.4981
I2652	132	Coreoleuciscus	splendidus	I2652_132_Coreoleuciscus_splendidus	3,4	AGTTGAAC	8nt_184	7109549	1231777800	3003623	567535951	1102303	330690900		237	237	237	227	1715.97	1566.21	15.0843	3138.19	515174	1.48289
I2653	133	Cosmochilus	harmandi	I2653_133_Cosmochilus_harmandi	3,4	ATATCGAT	8nt_205	5447598	1009900200	2081264	424193091	1285070	385521000		237	237	237	227	1777.22	1629.73	18.4981	3547.02	569512	1.51711
I2654	134	Crossocheilus	reticulatus	I2654_134_Crossocheilus_reticulatus	3,4	ATCGGTTC	8nt_215	3577111	732867600	1134219	237463363	1308673	392601900		238	238	237	228	1732.24	1594.77	13.6972	2076.47	328141	1.4981
I2655	135	Cyclocheilichthys	enoplos	I2655_135_Cyclocheilichthys_enoplos	3,4	CAACCATC	8nt_235	8034650	1442112000	3227610	653910504	1579430	473829000		238	238	238	228	1776.16	1627.44	17.3289	4619.08	743061	1.52471
I2656	136	Cyprinion	semiplotum	I2656_136_Cyprinion_semiplotum	3,4	CAAGGCCG	8nt_247	5851196	1053283500	2340251	479754578	1170694	351208200		238	238	238	224	1754.94	1604.07	19.7627	3745.23	624413	1.52471
I2657	137	Danionella	mirifica	I2657_137_Danionella_mirifica	3,4	CAGGAAGG	8nt_266	4951573	844272000	2137333	420836817	676907	203072100		237	237	232	210	1527.76	1388.2	13.8016	1903.19	327412	1.43726
I2658	138	Labeo	rohita	I2658_138_Labeo_rohita	3,4	CAGTCAGA	8nt_268	4822524	760555200	2287340	424231901	247844	74353200		238	238	235	209	1477.64	1339.33	18.3416	1929.04	347712	1.68821
I2659	33	Hemigrammocypris	neglectus	I2659_33_Hemigrammocypris_neglectus	3,4	CCAAGTCA	8nt_292	4021482	731755200	1582298	326677939	856886	257065800		238	238	238	225	1668.08	1526.81	17.8552	2321	396308	1.46768
I2660	171	Gymnodiptychus	integrigymnatus	I2660_171_Gymnodiptychus_integrigymnatus	3,4	CCATAGTC	8nt_301	6473657	1096144800	2819841	548186601	833975	250192500		238	238	238	223	1617	1477.29	14.0857	2464.69	427594	1.50951
I2662	94	Schistura	fasciolata	I2662_94_Schistura_fasciolata	3,4	CCATGCGC	8nt_304	5837176	1005940200	2484042	480671277	869092	260727600		237	237	236	219	1608.89	1463.57	12.1132	2009.99	341473	1.45247
I2663	96	Acrossocheilus	monticola	I2663_96_Acrossocheilus_monticola	3,4	CCGAACGC	8nt_306	5770052	1023473400	2358474	466015940	1053104	315931200		238	238	237	225	1704	1560.17	14.7776	2621.22	439364	1.47909
I2664	100	Salmostoma	phulo	I2664_100_Salmostoma_phulo	3,4	CCGGCGAC	8nt_316	8117575	1394759400	3468377	669880552	1180821	354246300		238	238	238	230	1756.07	1611.43	17.7958	4262.88	692972	1.58555
I2665	102	Barbichthys	laevis	I2665_102_Barbichthys_laevis	3,4	CCGTCTGC	8nt_320	6424070	1101938400	2750942	547031016	922186	276655800		237	237	237	222	1648.5	1505.46	16.3433	3025.06	511855	1.49049
I2666	107	Homaloptera	ogilviei	I2666_107_Homaloptera_ogilviei	3,4	CCTATCTC	8nt_322	6391840	1145399700	2573841	518949301	1244158	373247400		238	238	237	223	1724.77	1565.53	15.3268	3186.59	519944	1.52091
I2667	140	Lobocheilos	melanotaenia	I2667_140_Lobocheilos_melanotaenia	3,4	CCTCTCAT	8nt_329	6559481	1053681300	3047210	585316527	465061	139518300		238	238	235	220	1562.8	1419.21	16.9974	2638	468454	1.50951
I2668	141	Macrochirichthys	macrochirus	I2668_141_Macrochirichthys_macrochirus	3,4	CGAAGCTG	8nt_336	11303287	1958217300	4775896	968596414	1751495	525448500		238	238	238	230	1761.03	1610.25	15.4058	5280.88	875167	1.61217
I2669	142	Luciosoma	setigerum	I2669_142_Luciosoma_setigerum	3,4	CGCCAAGT	8nt_356	8911372	1627683300	3485761	739602940	1939850	581955000		238	238	238	231	1824.66	1671.89	17.4708	5413.73	877896	1.54373
I2670	143	Mystacoleucus	obtusirostris	I2670_143_Mystacoleucus_obtusirostris	3,4	CGCCTGGC	8nt_361	8216578	1382482800	3608302	681835527	999974	299992200		238	238	238	226	1716.39	1563.89	16.9462	3894.62	632631	1.54373
I2671	144	Osteochilus	hasseltii	I2671_144_Osteochilus_hasseltii	3,4	CGTAGATC	8nt_380	5527921	887219400	2570523	489029696	386875	116062500		238	238	234	213	1544.45	1400.86	17.0317	2208.63	391853	1.5019
I2672	145	Probarbus	jullieni	I2672_145_Probarbus_jullieni	3,4	CGTCCAGA	8nt_384	12722593	2334594300	4940612	1033776379	2841369	852410700		238	238	237	231	1858.7	1700.84	13.196	6100.03	946390	1.63118
I2673	172	Percocypris	tchangi	I2673_172_Percocypris_tchangi	3,4	CGTTCGCT	8nt_388	6016641	1027113300	2592930	519558329	830781	249234300		237	237	237	220	1607.43	1468.37	14.7579	2456.94	431399	1.4943
I2674	103	Lefua	echigonia	I2674_103_Lefua_echigonia	3,4	CGTTGCGG	8nt_389	5992138	1031245500	2554653	498644902	882832	264849600		233	233	231	215	1602.18	1449.15	14.402	2505.2	418093	1.47148
I2675	115	Horadandia	atukorali	I2675_115_Horadandia_atukorali	3,4	CTCCAGAC	8nt_403	6257918	1156951500	2401413	487096402	1455092	436527600		238	238	238	230	1747.59	1605.75	17.5518	3883.76	616397	1.50951
I2676	147	Squalidus	chankaensis subsp.	I2676_147_Squalidus_chankaensis subsp.	3,4	CTCGTTAT	8nt_411	4909111	882031200	1969007	388142858	971097	291329100		236	236	235	224	1681.8	1540.17	12.813	1949.91	331030	1.4943
I2677	153	Chelaethiops	bibie	I2677_153_Chelaethiops_bibie	3,4	CTGAGCAT	8nt_420	6055980	1057935600	2529528	482210546	996924	299077200		238	238	238	227	1740.87	1591.6	16.6841	3001.31	495632	1.51331
I2678	154	Gymnostomus	siamensis	I2678_154_Gymnostomus_siamensis	3,4	CTTATCAG	8nt_429	5435007	932347800	2327181	450445216	780645	234193500		238	238	238	223	1650.49	1508.97	16.8822	2593.09	439474	1.55133
I2679	155	Leptocypris	niloticus	I2679_155_Leptocypris_niloticus	3,4	CTTGGCCT	8nt_437	7462304	1304371200	3114400	607738047	1233504	370051200		238	238	237	228	1773.09	1628.16	18.3192	4173.31	681078	1.50951
I2680	157	Securicula	gora	I2680_157_Securicula_gora	3,4	GAACCGTT	8nt_438	4156122	644979600	2006190	331966982	143742	43122600		238	238	236	212	1480.47	1347.33	21.837	1944.67	311438	2.39163
I2681	158	Abbottina	rivularis	I2681_158_Abbottina_rivularis	3,4	GAACGCTG	8nt_439	6027663	1067232900	2470220	484992752	1087223	326166900		238	238	238	225	1636.67	1497.79	10.4128	1869.11	321158	1.44487
I2682	159	Neochela	dadiburjori	I2682_159_Neochela_dadiburjori	3,4	GAACGTAT	8nt_440	6092448	1068325200	2531364	492463003	1029720	308916000		238	238	238	226	1717.79	1581.28	17.4084	3231.2	530447	1.48669
I2683	160	Cobitis	biwae	I2683_160_Cobitis_biwae	3,4	GAACTAAG	8nt_441	4654280	809247600	1956788	386698344	740704	222211200		236	236	234	204	1526.79	1383.21	9.98085	1321.07	231081	1.45627
I2684	161	Oreoleuciscus	humilis	I2684_161_Oreoleuciscus_humilis	3,4	GACCTTAA	8nt_452	6482157	1174182000	2568217	519781373	1345723	403716900		238	238	237	230	1760.51	1615.06	15.3899	3249.98	540400	1.5057
I2685	162	Phoxinus	oxycephalus jouyi	I2685_162_Phoxinus_oxycephalus jouyi	3,4	GATGCGCT	8nt_477	6707292	1234702200	2591618	526613330	1524056	457216800		238	238	238	226	1702.12	1562.83	11.2358	2518.67	420310	1.50951
I2686	163	Pseudorasbora	parva	I2686_163_Pseudorasbora_parva	3,4	GATTCCAG	8nt_480	6167143	1080586500	2565188	515699526	1036767	311030100		238	238	236	222	1649.78	1498.32	12.4466	2246.82	391254	1.44867
I2687	164	Pungtungia	herzi	I2687_164_Pungtungia_herzi	3,4	GCAATCGC	8nt_485	7624722	1348803600	3128710	634375224	1367302	410190600		238	238	238	225	1698.34	1552.47	12.97	3019.09	515133	1.49049
I2688	165	Rohtee	ogilbii	I2688_165_Rohtee_ogilbii	3,4	GCATGGCG	8nt_495	7058020	1282368300	2783459	574727325	1491102	447330600		238	238	238	226	1754.4	1607.94	17.1128	4080.68	665029	1.53232
I2689	166	Zacco	platypus	I2689_166_Zacco_platypus	3,4	GCATTGGT	8nt_496	7787384	1386749700	3164885	648904841	1457614	437284200		237	237	237	225	1752.96	1607.13	15.7563	3902.67	650736	1.4943
I2690	167	Nipponocypris	sieboldii	I2690_167_Nipponocypris_sieboldii	3,4	GCGGTTCT	8nt_515	6262366	1186819200	2306302	488932093	1649762	494928600		238	238	238	232	1796.94	1654.22	14.2782	3258.78	534134	1.48289
I2691	168	Nicholsicypris	temmincki	I2691_168_Nicholsicypris_temmincki	3,4	GCGTTAGC	8nt_517	7113122	1277770500	2853887	591496776	1405348	421604400		236	236	236	225	1707.18	1561.54	14.9145	3419.08	574519	1.52091
I2692	169	Labiobarbus	leptochilus	I2692_169_Labiobarbus_leptochilus	3,4	GCTGGTCA	8nt_524	6676295	1150064700	2842746	559832600	990803	297240900		238	238	237	225	1643.92	1501.34	14.2857	2804.61	465547	1.52091
I2693	170	Akrokolioplax	bicornis	I2693_170_Akrokolioplax_bicornis	3,4	GCTTGATG	8nt_527	6277094	1038624600	2815012	536751003	647070	194121000		237	237	235	222	1597.47	1454.41	14.8818	2379.78	413562	1.51331
I2694	173	Placocheilus	dulongensis	I2694_173_Placocheilus_dulongensis	3,4	GGAGGCTC	8nt_533	5620176	1014525000	2238426	442686738	1143324	342997200		238	238	238	225	1713.56	1573.07	13.653	2441.76	407869	1.47529
I2695	174	Oreinus	dulongensis	I2695_174_Oreinus_dulongensis	3,4	GGCCAGTA	8nt_540	6822528	1140025800	3022442	573952924	777644	233293200		237	237	237	220	1629.93	1496.02	15.6847	2853.37	481423	1.4981
I2696	175	Alburnus	alburnus	I2696_175_Alburnus _alburnus	3,4	GGCTTGAA	8nt_549	6373366	1114232700	2659257	522983443	1054852	316455600		238	238	237	224	1661.75	1527.17	14.78	2800.55	471746	1.47529
I2697	176	Gobio	gobio	I2697_176_Gobio_gobio	3,4	GGTAGTTG	8nt_554	6176687	1072200900	2602684	504896269	971319	291395700		238	238	237	219	1611.99	1471.57	9.33022	1611.78	282494	1.46388
I2698	177	Leuciscus	leuciscus	I2698_177_Leuciscus_leuciscus	1	GGTCCTAG	8nt_557	6841892	1104869100	3158995	554338492	523902	157170600		238	238	236	222	1577.81	1443.95	12.7781	2111.58	345692	1.48669
I2699	178	Romanogobio	albipinnatus	I2699_178_Romanogobio_albipinnatus	3,4	GGTCGGCG	8nt_559	5944630	1004868300	2595069	478730798	754492	226347600		238	238	238	220	1610.54	1471.31	10.8734	1706.62	291505	1.48669
I2700	179	Rutilus	rutilus	I2700_179_Rutilus _rutilus	3,4	GGTTAGTC	8nt_560	5903296	1040157900	2436103	486295158	1031090	309327000		237	237	237	222	1675.42	1536.37	14.5309	2579.6	439586	1.47529
I2701	181	Erimyzon	oblongus	I2701_181_Erimyzon_oblongus	3,4	GGTTCAGC	8nt_561	6285924	1064477100	2737667	523338185	810590	243177000		237	237	234	203	1504.56	1358.38	10.4876	1754.68	305663	2.23954
I2702	182	Thoburnia	atripinnis	I2702_182_Thoburnia_atripinnis	3,4	GTAATTAT	8nt_564	4711468	805824300	2025387	399389806	660694	198208200		238	238	237	199	1495.53	1352.14	13.1034	1689.38	297739	2.05323
I2703	183	Thoburnia	rhothoeca	I2703_183_Thoburnia_rhothoeca	3,4	GTTAAGTT	8nt_583	4485454	815427600	1767362	355368045	950730	285219000		238	238	236	207	1542.58	1396.73	10.8208	1534.78	263561	2.04943
I2704	184	Minytrema	melanops	I2704_184_Minytrema_melanops	1	GTTCTACG	8nt_587	5084608	859672200	2219034	412719501	646540	193962000		238	238	236	200	1469.65	1340.56	10.3952	1392.57	239795	2.23194
I2705	185	Opsopoeodus	emiliae	I2705_185_Opsopoeodus_emiliae	3,4	GTTGCAAC	8nt_589	7738493	1328582700	3309884	637684375	1118725	335617500		238	238	237	230	1728.83	1577.79	15.1677	3363.14	561320	1.46388
I2706	187	Ictiobus	niger	I2706_187_Ictiobus_niger	3,4	TAGGCCGT	8nt_607	5236229	853553100	2391052	451174051	454125	136237500		236	235	232	191	1425.56	1290.67	11.5159	1451.86	257208	1.87833
I2707	188	Gila	nigrescens	I2707_188_Gila_nigrescens	3,4	TCAGTTAA	8nt_626	6596560	1159328400	2732132	544952525	1132296	339688800		238	238	238	225	1701.71	1555.97	12.9714	2542.3	436312	1.4943
I2708	189	Catostomus	wigginsi	I2708_189_Catostomus_wigginsi	3,4	TCCGTATA	8nt_633	6068765	1081699200	2463101	505501794	1142563	342768900		238	238	236	210	1526.52	1386.67	8.60086	1586.65	277409	1.97719
I2709	190	Catostomus	leopoldi	I2709_190_Catostomus _leopoldi	3,4	TCGTTCGA	8nt_647	5684729	999013500	2354684	476625715	975361	292608300		238	238	236	204	1497.81	1360.34	8.68829	1441.26	254119	2.01141
I2710	191	Opsarius	pulchellus	I2710_191_Opsarius_pulchellus	1	TCTATTCG	8nt_650	7333662	1286918100	3043935	591228947	1245792	373737600		238	238	238	231	1787.86	1646.52	16.6053	3831.06	609259	1.4981
I2711	NCSM61165	Erimonax	monachus	I2711_NCSM61165_Erimonax_monachus	3,4	TGACGCGG	8nt_660	6514709	1115379600	2796777	539913082	921155	276346500		238	238	238	227	1682.37	1538.75	15.4508	2825.93	479538	1.47909
I2712	CKR1496	Hybopsis	amplops	I2712_CKR1496_Hybopsis_amplops	1	TGCCTGCG	8nt_671	6627851	1078443600	3033039	541907363	561773	168531900		238	238	236	219	1592.03	1460.96	13.0068	2121.3	351352	1.47148
I2713	49	Puntius	sophore	I2713_49_Puntius_sophore	3,4	TGGAGTAC	8nt_679	8954397	1507741800	3928591	748623801	1097215	329164500		237	237	236	224	1714.49	1560.19	16.8879	4247.84	692077	1.54753
I2714	36	Poropuntius	normani	I2714_36_Poropuntius_normani	3,4	TGGCGTTA	8nt_683	7064642	1151194800	3227326	599704098	609990	182997000		238	237	236	220	1603.17	1469.78	16.3311	2875.26	486021	1.52091
I2715	101	Tanichthys	micagemmae	I2715_101_Tanichthys_micagemmae	3,4	TGGTATGA	8nt_685	6169559	1070108400	2602531	504215999	964497	289349100		238	238	238	223	1631.9	1495.16	12.677	2259.14	382510	1.47909
I2716	104	Vaillantella	maassi	I2716_104_Vaillantella_maassi	3,4	TGGTCCTG	8nt_686	6272023	1051468500	2767128	520796693	737767	221330100		238	238	236	225	1649.07	1491.07	16.958	2879.95	478518	1.4943
I2717	51	Spinibarbus	caldwelli	I2717_51_Spinibarbus_caldwelli	3,4	TGGTTGAC	8nt_687	5828456	985458600	2543594	492307111	741268	222380400		238	238	237	221	1611.03	1476.4	17.5912	2818.64	478031	1.57414
I2718	54	Paracanthocobitis	botia	I2718_54_Paracanthocobitis_botia	3,4	TTAAGCGT	8nt_689	6046942	952866600	2870720	484507045	305502	91650600		235	235	234	193	1535.85	1375.11	17.0526	2341.25	373574	1.51331
I2719	52	Tor	tambroides	I2719_52_Tor_tambroides	1	TTACTTCT	8nt_691	6576247	1050422400	3074839	571875175	426569	127970700		238	238	236	214	1536.02	1399.75	19.0062	2919.73	505757	1.60456
I2720	71	Opsariichthys	bidens	I2720_71_Opsariichthys_bidens	1	TTAGGATG	8nt_693	6675834	1080166500	3075279	575831311	525276	157582800		238	238	238	223	1599.48	1465.04	15.2415	2432.36	425031	1.52471
I2721	MTD031	Trigonopoma	pauciperforatum	I2721_MTD031_Trigonopoma_pauciperforatum	1	TTATAACT	8nt_694	4388595	698426400	2060507	352448862	267581	80274300		238	238	233	207	1489.62	1358.69	16.4154	1637.22	270089	1.52091
I2722	AUF5433	Raiamas	senegalensis	I2722_AUF5433_Raiamas_senegalensis	1	TTCATACG	8nt_697	6970850	1145625600	3152098	564263792	666654	199996200		238	238	238	226	1699.42	1562.75	16.1688	2909.03	469854	1.54373
I2724	AUF4774	Callichthys	callichthys	I2724_AUF4774_Callichthys_callichthys	3,4	TTCGTCGG	8nt_702	4823894	840276300	2022973	396276023	777948	233384400		212	208	183	97	969.726	817.289	3.19524	438.806	76498.7	1.30798
I2725	AUF3843	Electrophorus	electricus	I2725_AUF3843_Electrophorus_electricus	1	TTGACTAG	8nt_704	5701120	983716200	2422066	468199477	856988	257096400		228	226	216	145	1203.11	1066.04	4.83118	774.51	133233	1.51711
I2726	AUF3043	Pygocentrus	nattereri	I2726_AUF3043_Pygocentrus_nattereri	3,4	TTGATCCA	8nt_706	5969349	1022229000	2561919	501536187	845511	253653300		234	233	222	156	1286.97	1139.6	4.84734	785.852	139189	1.60076
I2727	206	Paedocypris	cf.progenetica	I2727_206_Paedocypris _cf.progenetica	1	TTGCATAT	8nt_707	7102180	1163389500	3224215	598619729	653750	196125000		236	236	232	186	1420.65	1280.54	10.0998	1851.54	305199	1.53612
I2728	AUF5008	Gyrinocheilus	aymonieri	I2728_AUF5008_Gyrinocheilus_aymonieri	1	TTGGAGCT	8nt_709	8204706	1343064900	3727823	692760144	749060	224718000		237	237	237	219	1649.81	1511.86	14.756	3149.43	514765	1.58175
I9999	REFERENCE	Danio	rerio	I9999_REFERENCE_Danio_rerio
